# Supplementary material for: Draft Genome Sequences of Synechococcus sp. strains CCAP1479/9, CCAP1479/10, CCAP1479/13, CCY0621, and CCY9618: Five Freshwater Syn/Pro Clade Picocyanobacteria
Source: J Genomics. 2023 Apr 25;11:26–36. doi: 10.7150/jgen.81013 (PMC10161378; doi:10.7150/jgen.81013)
Supplement: Supplementary file 1 — Supplementary tables. [file jgenv11p0026s1.xlsx]

## Sheet: Supplementary Table S1
Supplementary Table S1: Statistical analysis of COG functional annotation of the newly sequenced strains as total gene numbers. Student’s T-test compares the number of genes in the newly sequenced strains (on the left) to the genes found in Synechococcus elongatus strains (on the right).
COG	Synechococcus sp. CCAP1479/9	Synechococcus sp. CCAP1479/10	Synechococcus sp. CCAP1479/13	Synechococcus sp. CCY0621	Synechococcus sp. CCY9618	Synechococcus elongatus PCC 7942	Synechococcus elongatus UTEX 2973	Synechococcus elongatus PCC 6301	Synechococcus elongatus FACHB-242	Synechococcus elongatus FACHB-1061	T-test p-value
J	163	161	161	161	160	163	166	165	167	167	0.001165
K	161	155	154	138	116	114	115	110	114	114	0.004995
L	116	121	122	127	146	108	116	112	114	114	0.035265
B	2	2	2	2	2	2	2	2	2	2	-
D	35	42	42	37	28	27	27	25	27	27	0.004655
V	41	43	43	51	47	31	31	31	31	31	5.1e-05
T	92	100	98	89	62	85	117	109	117	117	0.054321
M	199	201	203	204	186	134	148	145	148	148	1e-06
N	19	21	20	17	18	26	26	26	26	25	1.5e-05
U	71	73	75	71	62	34	55	53	55	54	0.002424
O	111	114	115	114	108	94	99	101	100	100	6.3e-05
C	220	229	230	220	224	199	199	202	198	199	4e-06
G	112	111	113	104	103	71	82	80	82	82	1e-05
E	181	184	181	174	163	138	137	132	138	138	8e-06
F	86	89	89	88	83	98	97	96	98	98	2.6e-05
H	186	183	185	185	181	167	171	171	173	173	1.6e-05
I	79	80	79	88	70	54	54	51	54	54	2.1e-05
P	142	151	151	162	122	152	163	157	163	164	0.079997
Q	46	45	45	46	39	27	44	42	44	44	0.295648
S	669	711	710	704	629	572	737	715	745	742	0.643511

## Sheet: Supplementary Table S2
Supplementary Table S2: COG functional annotation of the newly sequenced strains as a percentage of the genome. Student’s T-test compares the number of genes in the newly sequenced strains (on the left) to the genes found in Synechococcus elongatus strains (on the right).
COG	Synechococcus sp. CCAP1479/9	Synechococcus sp. CCA1479/10	Synechococcus sp. CCAP1479/13	Synechococcus sp. CCY0621	Synechococcus sp. CCY9618	Synechococcus elongatus PCC 7942	Synechococcus elongatus UTEX 2973	Synechococcus elongatus PCC 6301	Synechococcus elongatus FACHB-242	Synechococcus elongatus FACHB-1061	T-test p-value
J	0.048454	0.046789	0.046721	0.047256	0.051463	0.061232	0.060962	0.065295	0.060354	0.060332	5.93e-06
K	0.04786	0.045045	0.044689	0.040505	0.037311	0.042825	0.042233	0.04353	0.0412	0.041185	0.655504
L	0.034483	0.035164	0.035403	0.037276	0.04696	0.040571	0.0426	0.044321	0.0412	0.041185	0.126993
B	0.000595	0.000581	0.00058	0.000587	0.000643	0.000751	0.000734	0.000791	0.000723	0.000723	2.95e-05
D	0.010404	0.012206	0.012188	0.01086	0.009006	0.010143	0.009916	0.009893	0.009758	0.009754	0.123295
V	0.012188	0.012496	0.012478	0.014969	0.015117	0.011645	0.011385	0.012268	0.011203	0.011199	0.023331
T	0.027348	0.029061	0.028439	0.026123	0.019942	0.031931	0.042967	0.043134	0.042284	0.042269	0.000731
M	0.059156	0.058413	0.058909	0.059877	0.059826	0.050338	0.054352	0.05738	0.053488	0.053468	0.00157
N	0.005648	0.006103	0.005804	0.00499	0.00579	0.009767	0.009548	0.010289	0.009396	0.009032	6.08e-07
U	0.021106	0.021215	0.021764	0.020839	0.019942	0.012772	0.020198	0.020973	0.019877	0.019509	0.168149
O	0.032996	0.03313	0.033372	0.033461	0.034738	0.035312	0.036357	0.039968	0.03614	0.036127	0.005957
C	0.065398	0.06655	0.066744	0.064573	0.072049	0.074756	0.073081	0.079937	0.071558	0.071893	0.007298
G	0.033294	0.032258	0.032792	0.030525	0.03313	0.026672	0.030114	0.031658	0.029635	0.029624	0.016883
E	0.053805	0.053473	0.052525	0.051071	0.052428	0.051841	0.050312	0.052236	0.049874	0.049855	0.02981
F	0.025565	0.025865	0.025827	0.025829	0.026697	0.036814	0.035622	0.03799	0.035417	0.035405	6.17e-08
H	0.055291	0.053182	0.053685	0.0543	0.058218	0.062735	0.062798	0.067669	0.062523	0.0625	0.000194
I	0.023484	0.023249	0.022925	0.025829	0.022515	0.020285	0.019831	0.020182	0.019516	0.019509	0.00026
P	0.042212	0.043883	0.043819	0.047549	0.039241	0.0571	0.05986	0.062129	0.058909	0.059249	7.12e-06
Q	0.013674	0.013078	0.013059	0.013502	0.012544	0.010143	0.016159	0.01662	0.015902	0.015896	0.185412
S	0.19887	0.206626	0.206036	0.206633	0.202316	0.214876	0.270657	0.282944	0.269245	0.268064	0.001416

## Sheet: Supplementary Table S3
Supplementary Table S3: List of KEGG functional annotations differentially identified in either our newly sequenced sub-cluster 5.2 freshwater Synechococcus strains or Synechococcus elongatus strains.
KEGG Function ID	Function Name	Synechococcus or Elongatus
KO:K00002	alcohol dehydrogenase (NADP+) [EC:1.1.1.2]	Synechococcus
KO:K00016	L-lactate dehydrogenase [EC:1.1.1.27]	Synechococcus
KO:K00116	malate dehydrogenase (quinone) [EC:1.1.5.4]	Synechococcus
KO:K00227	Delta7-sterol 5-desaturase [EC:1.14.19.20]	Synechococcus
KO:K00274	monoamine oxidase [EC:1.4.3.4]	Elongatus
KO:K00384	thioredoxin reductase (NADPH) [EC:1.8.1.9]	Elongatus
KO:K00404	cytochrome c oxidase cbb3-type subunit I [EC:7.1.1.9]	Elongatus
KO:K00425	cytochrome bd ubiquinol oxidase subunit I [EC:7.1.1.7]	Elongatus
KO:K00426	cytochrome bd ubiquinol oxidase subunit II [EC:7.1.1.7]	Elongatus
KO:K00477	phytanoyl-CoA hydroxylase [EC:1.14.11.18]	Synechococcus
KO:K00508	linoleoyl-CoA desaturase [EC:1.14.19.3]	Synechococcus
KO:K00537	arsenate reductase (glutaredoxin) [EC:1.20.4.1]	Synechococcus
KO:K00556	tRNA (guanosine-2'-O-)-methyltransferase [EC:2.1.1.34]	Synechococcus
KO:K00568	2-polyprenyl-6-hydroxyphenyl methylase / 3-demethylubiquinone-9 3-methyltransferase [EC:2.1.1.222 2.1.1.64]	Synechococcus
KO:K00588	caffeoyl-CoA O-methyltransferase [EC:2.1.1.104]	Elongatus
KO:K00598	trans-aconitate 2-methyltransferase [EC:2.1.1.144]	Synechococcus
KO:K00612	carbamoyltransferase [EC:2.1.3.-]	Synechococcus
KO:K00651	homoserine O-succinyltransferase/O-acetyltransferase [EC:2.3.1.46 2.3.1.31]	Elongatus
KO:K00657	diamine N-acetyltransferase [EC:2.3.1.57]	Synechococcus
KO:K00684	leucyl/phenylalanyl-tRNA---protein transferase [EC:2.3.2.6]	Elongatus
KO:K00754	L-malate glycosyltransferase [EC:2.4.1.-]	Synechococcus
KO:K00835	valine--pyruvate aminotransferase [EC:2.6.1.66]	Elongatus
KO:K00852	ribokinase [EC:2.7.1.15]	Synechococcus
KO:K00941	hydroxymethylpyrimidine/phosphomethylpyrimidine kinase [EC:2.7.1.49 2.7.4.7]	Elongatus
KO:K00970	poly(A) polymerase [EC:2.7.7.19]	Synechococcus
KO:K00979	3-deoxy-manno-octulosonate cytidylyltransferase (CMP-KDO synthetase) [EC:2.7.7.38]	Elongatus
KO:K01008	selenide, water dikinase [EC:2.7.9.3]	Synechococcus
KO:K01046	triacylglycerol lipase [EC:3.1.1.3]	Synechococcus
KO:K01090	protein phosphatase [EC:3.1.3.16]	Elongatus
KO:K01126	glycerophosphoryl diester phosphodiesterase [EC:3.1.4.46]	Synechococcus
KO:K01144	exodeoxyribonuclease V [EC:3.1.11.5]	Synechococcus
KO:K01153	type I restriction enzyme, R subunit [EC:3.1.21.3]	Elongatus
KO:K01154	type I restriction enzyme, S subunit [EC:3.1.21.3]	Elongatus
KO:K01174	micrococcal nuclease [EC:3.1.31.1]	Elongatus
KO:K01176	alpha-amylase [EC:3.2.1.1]	Synechococcus
KO:K01179	endoglucanase [EC:3.2.1.4]	Synechococcus
KO:K01185	lysozyme [EC:3.2.1.17]	Elongatus
KO:K01299	carboxypeptidase Taq [EC:3.4.17.19]	Synechococcus
KO:K01356	repressor LexA [EC:3.4.21.88]	Synechococcus
KO:K01406	serralysin [EC:3.4.24.40]	Synechococcus
KO:K01423	beta-barrel assembly-enhancing protease [EC:3.4.-.-]	Elongatus
KO:K01425	glutaminase [EC:3.5.1.2]	Synechococcus
KO:K01426	amidase [EC:3.5.1.4]	Synechococcus
KO:K01428	urease subunit alpha [EC:3.5.1.5]	Synechococcus
KO:K01429	urease subunit beta [EC:3.5.1.5]	Synechococcus
KO:K01430	urease subunit gamma [EC:3.5.1.5]	Synechococcus
KO:K01437	aspartoacylase [EC:3.5.1.15]	Synechococcus
KO:K01455	formamidase [EC:3.5.1.49]	Synechococcus
KO:K01480	agmatinase [EC:3.5.3.11]	Synechococcus
KO:K01488	adenosine deaminase [EC:3.5.4.4]	Elongatus
KO:K01489	cytidine deaminase [EC:3.5.4.5]	Elongatus
KO:K01506	5-aminopentanamidase [EC:3.5.1.30]	Synechococcus
KO:K01512	acylphosphatase [EC:3.6.1.7]	Synechococcus
KO:K01534	Zn2+/Cd2+-exporting ATPase [EC:7.2.2.12 7.2.2.21]	Synechococcus
KO:K01551	arsenite/tail-anchored protein-transporting ATPase [EC:7.3.2.7 7.3.-.-]	Elongatus
KO:K01569	oxalate decarboxylase [EC:4.1.1.2]	Elongatus
KO:K01580	glutamate decarboxylase [EC:4.1.1.15]	Synechococcus
KO:K01582	lysine decarboxylase [EC:4.1.1.18]	Synechococcus
KO:K01623	fructose-bisphosphate aldolase, class I [EC:4.1.2.13]	Synechococcus
KO:K01627	2-dehydro-3-deoxyphosphooctonate aldolase (KDO 8-P synthase) [EC:2.5.1.55]	Elongatus
KO:K01658	anthranilate synthase component II [EC:4.1.3.27]	Elongatus
KO:K01664	para-aminobenzoate synthetase component II [EC:2.6.1.85]	Synechococcus
KO:K01674	carbonic anhydrase [EC:4.2.1.1]	Elongatus
KO:K01754	threonine dehydratase [EC:4.3.1.19]	Synechococcus
KO:K01792	glucose-6-phosphate 1-epimerase [EC:5.1.3.15]	Elongatus
KO:K01823	isopentenyl-diphosphate Delta-isomerase [EC:5.3.3.2]	Elongatus
KO:K01854	UDP-galactopyranose mutase [EC:5.4.99.9]	Synechococcus
KO:K01893	asparaginyl-tRNA synthetase [EC:6.1.1.22]	Elongatus
KO:K01894	glutamyl-Q tRNA(Asp) synthetase [EC:6.1.1.-]	Elongatus
KO:K01949	glutamate---methylamine ligase [EC:6.3.4.12]	Elongatus
KO:K01953	asparagine synthase (glutamine-hydrolysing) [EC:6.3.5.4]	Synechococcus
KO:K01989	putative tryptophan/tyrosine transport system substrate-binding protein	Synechococcus
KO:K01991	polysaccharide biosynthesis/export protein	Synechococcus
KO:K02013	iron complex transport system ATP-binding protein [EC:7.2.2.-]	Synechococcus
KO:K02018	molybdate transport system permease protein	Elongatus
KO:K02022	HlyD family secretion protein	Synechococcus
KO:K02032	peptide/nickel transport system ATP-binding protein	Elongatus
KO:K02039	phosphate transport system protein	Elongatus
KO:K02041	phosphonate transport system ATP-binding protein [EC:7.3.2.2]	Synechococcus
KO:K02042	phosphonate transport system permease protein	Synechococcus
KO:K02044	phosphonate transport system substrate-binding protein	Synechococcus
KO:K02048	sulfate/thiosulfate transport system substrate-binding protein	Elongatus
KO:K02068	putative ABC transport system ATP-binding protein	Synechococcus
KO:K02069	putative ABC transport system permease protein	Synechococcus
KO:K02189	cobalt-precorrin 5A hydrolase [EC:3.7.1.12]	Elongatus
KO:K02217	ferritin [EC:1.16.3.2]	Synechococcus
KO:K02286	phycocyanin-associated rod linker protein	Elongatus
KO:K02426	cysteine desulfuration protein SufE	Synechococcus
KO:K02479	two-component system, NarL family, response regulator	Synechococcus
KO:K02480	two-component system, NarL family, sensor kinase [EC:2.7.13.3]	Synechococcus
KO:K02484	two-component system, OmpR family, sensor kinase [EC:2.7.13.3]	Synechococcus
KO:K02485	two-component system, response regulator	Elongatus
KO:K02495	oxygen-independent coproporphyrinogen III oxidase [EC:1.3.98.3]	Synechococcus
KO:K02638	plastocyanin	Elongatus
KO:K02642	cytochrome b6-f complex subunit 6	Elongatus
KO:K02658	twitching motility two-component system response regulator PilH	Elongatus
KO:K02660	twitching motility protein PilJ	Elongatus
KO:K02662	type IV pilus assembly protein PilM	Elongatus
KO:K02706	photosystem II P680 reaction center D2 protein [EC:1.10.3.9]	Elongatus
KO:K03087	RNA polymerase nonessential primary-like sigma factor	Elongatus
KO:K03187	urease accessory protein	Synechococcus
KO:K03188	urease accessory protein	Synechococcus
KO:K03189	urease accessory protein	Synechococcus
KO:K03190	urease accessory protein	Synechococcus
KO:K03270	3-deoxy-D-manno-octulosonate 8-phosphate phosphatase (KDO 8-P phosphatase) [EC:3.1.3.45]	Elongatus
KO:K03281	chloride channel protein, CIC family	Elongatus
KO:K03287	outer membrane factor, OMF family	Synechococcus
KO:K03294	basic amino acid/polyamine antiporter, APA family	Synechococcus
KO:K03298	drug/metabolite transporter, DME family	Synechococcus
KO:K03306	inorganic phosphate transporter, PiT family	Elongatus
KO:K03307	solute:Na+ symporter, SSS family	Elongatus
KO:K03312	glutamate:Na+ symporter, ESS family	Synechococcus
KO:K03322	manganese transport protein	Synechococcus
KO:K03327	multidrug resistance protein, MATE family	Elongatus
KO:K03395	aminoglycoside 3-N-acetyltransferase I [EC:2.3.1.60]	Synechococcus
KO:K03408	purine-binding chemotaxis protein CheW	Elongatus
KO:K03427	type I restriction enzyme M protein [EC:2.1.1.72]	Elongatus
KO:K03442	small conductance mechanosensitive channel	Synechococcus
KO:K03559	biopolymer transport protein ExbD	Elongatus
KO:K03572	DNA mismatch repair protein MutL	Elongatus
KO:K03574	8-oxo-dGTP diphosphatase [EC:3.6.1.55]	Elongatus
KO:K03579	ATP-dependent helicase HrpB [EC:3.6.4.13]	Synechococcus
KO:K03581	exodeoxyribonuclease V alpha subunit [EC:3.1.11.5]	Synechococcus
KO:K03582	exodeoxyribonuclease V beta subunit [EC:3.1.11.5]	Synechococcus
KO:K03583	exodeoxyribonuclease V gamma subunit [EC:3.1.11.5]	Synechococcus
KO:K03585	membrane fusion protein, multidrug efflux system	Synechococcus
KO:K03594	bacterioferritin [EC:1.16.3.1]	Synechococcus
KO:K03596	GTP-binding protein LepA	Elongatus
KO:K03605	hydrogenase maturation protease [EC:3.4.23.-]	Elongatus
KO:K03606	putative colanic acid biosysnthesis UDP-glucose lipid carrier transferase	Elongatus
KO:K03630	DNA repair protein RadC	Elongatus
KO:K03638	molybdopterin adenylyltransferase [EC:2.7.7.75]	Synechococcus
KO:K03665	GTPase	Elongatus
KO:K03699	putative hemolysin	Synechococcus
KO:K03707	thiaminase (transcriptional activator TenA) [EC:3.5.99.2]	Elongatus
KO:K03724	ATP-dependent helicase Lhr and Lhr-like helicase [EC:3.6.4.-]	Synechococcus
KO:K03733	integrase/recombinase XerC	Elongatus
KO:K03741	arsenate reductase (thioredoxin) [EC:1.20.4.4]	Synechococcus
KO:K03744	LemA protein	Synechococcus
KO:K03778	D-lactate dehydrogenase [EC:1.1.1.28]	Elongatus
KO:K03781	catalase [EC:1.11.1.6]	Elongatus
KO:K03828	putative acetyltransferase [EC:2.3.1.-]	Elongatus
KO:K03830	putative acetyltransferase [EC:2.3.1.-]	Synechococcus
KO:K03839	flavodoxin I	Elongatus
KO:K03841	fructose-1,6-bisphosphatase I [EC:3.1.3.11]	Elongatus
KO:K03867	UDP-glucose:tetrahydrobiopterin glucosyltransferase [EC:2.4.1.-]	Elongatus
KO:K03972	phage shock protein E	Elongatus
KO:K04027	ethanolamine utilization protein EutM	Synechococcus
KO:K04028	ethanolamine utilization protein EutN	Synechococcus
KO:K04033	AraC family transcriptional regulator, ethanolamine operon transcriptional activator	Synechococcus
KO:K04488	nitrogen fixation protein NifU and related proteins	Elongatus
KO:K04749	anti-sigma B factor antagonist	Synechococcus
KO:K04758	ferrous iron transport protein A	Synechococcus
KO:K04759	ferrous iron transport protein B	Synechococcus
KO:K04771	serine protease Do [EC:3.4.21.107]	Elongatus
KO:K05275	pyridoxine 4-dehydrogenase [EC:1.1.1.65]	Synechococcus
KO:K05300	L-amino acid dehydrogenase [EC:1.4.5.-]	Synechococcus
KO:K05341	amylosucrase [EC:2.4.1.4]	Synechococcus
KO:K05378	phycoerythrin-associated linker protein	Synechococcus
KO:K05382	phycoerythrin-associated linker protein	Elongatus
KO:K05521	ADP-ribosyl-[dinitrogen reductase] hydrolase [EC:3.2.2.24]	Elongatus
KO:K05586	bidirectional [NiFe] hydrogenase diaphorase subunit [EC:7.1.1.2]	Elongatus
KO:K05592	ATP-dependent RNA helicase DeaD [EC:3.6.4.13]	Synechococcus
KO:K05770	translocator protein	Synechococcus
KO:K05841	sterol 3beta-glucosyltransferase [EC:2.4.1.173]	Elongatus
KO:K05844	ribosomal protein S6--L-glutamate ligase [EC:6.3.2.-]	Synechococcus
KO:K05846	osmoprotectant transport system permease protein	Synechococcus
KO:K06006	periplasmic protein CpxP/Spy	Elongatus
KO:K06041	arabinose-5-phosphate isomerase [EC:5.3.1.13]	Elongatus
KO:K06131	cardiolipin synthase A/B [EC:2.7.8.-]	Synechococcus
KO:K06177	tRNA pseudouridine32 synthase / 23S rRNA pseudouridine746 synthase [EC:5.4.99.28 5.4.99.29]	Elongatus
KO:K06178	23S rRNA pseudouridine2605 synthase [EC:5.4.99.22]	Elongatus
KO:K06199	fluoride exporter	Synechococcus
KO:K06223	DNA adenine methylase [EC:2.1.1.72]	Elongatus
KO:K06346	spoIIIJ-associated protein	Elongatus
KO:K06878	tRNA-binding protein	Elongatus
KO:K06917	tRNA 2-selenouridine synthase [EC:2.9.1.3]	Synechococcus
KO:K06919	putative DNA primase/helicase	Elongatus
KO:K07024	sucrose-6-phosphatase [EC:3.1.3.24]	Synechococcus
KO:K07053	3',5'-nucleoside bisphosphate phosphatase [EC:3.1.3.97]	Elongatus
KO:K07058	membrane protein	Synechococcus
KO:K07100	putative phosphoribosyl transferase	Synechococcus
KO:K07114	Ca-activated chloride channel homolog	Synechococcus
KO:K07172	antitoxin MazE	Synechococcus
KO:K07192	flotillin	Elongatus
KO:K07213	copper chaperone	Elongatus
KO:K07232	glutathione-specific gamma-glutamylcyclotransferase [EC:4.3.2.7]	Elongatus
KO:K07243	high-affinity iron transporter	Elongatus
KO:K07253	phenylpyruvate tautomerase [EC:5.3.2.1]	Elongatus
KO:K07267	porin	Synechococcus
KO:K07340	inner membrane protein	Synechococcus
KO:K07393	glutathionyl-hydroquinone reductase [EC:1.8.5.7]	Synechococcus
KO:K07397	putative redox protein	Synechococcus
KO:K07448	restriction system protein	Elongatus
KO:K07465	putative RecB family exonuclease	Elongatus
KO:K07478	putative ATPase	Synechococcus
KO:K07496	putative transposase	Elongatus
KO:K07497	putative transposase	Synechococcus
KO:K07577	putative mRNA 3-end processing factor	Synechococcus
KO:K07638	two-component system, OmpR family, osmolarity sensor histidine kinase EnvZ [EC:2.7.13.3]	Synechococcus
KO:K07659	two-component system, OmpR family, phosphate regulon response regulator OmpR	Synechococcus
KO:K07727	putative transcriptional regulator	Elongatus
KO:K07755	arsenite methyltransferase [EC:2.1.1.137]	Synechococcus
KO:K08218	MFS transporter, PAT family, beta-lactamase induction signal transducer AmpG	Synechococcus
KO:K08276	ecotin	Synechococcus
KO:K08303	U32 family peptidase [EC:3.4.-.-]	Elongatus
KO:K08304	membrane-bound lytic murein transglycosylase A [EC:4.2.2.-]	Elongatus
KO:K08368	MFS transporter, putative metabolite transport protein	Elongatus
KO:K08679	UDP-glucuronate 4-epimerase [EC:5.1.3.6]	Synechococcus
KO:K08693	2',3'-cyclic-nucleotide 2'-phosphodiesterase / 3'-nucleotidase / 5'-nucleotidase [EC:3.1.4.16 3.1.3.6 3.1.3.5]	Elongatus
KO:K08696	carbon dioxide concentrating mechanism protein CcmK	Elongatus
KO:K08697	carbon dioxide concentrating mechanism protein CcmL	Elongatus
KO:K08698	carbon dioxide concentrating mechanism protein CcmM	Elongatus
KO:K08699	carbon dioxide concentrating mechanism protein CcmN	Elongatus
KO:K08700	carbon dioxide concentrating mechanism protein CcmO	Elongatus
KO:K08715	inward rectifier potassium channel	Synechococcus
KO:K08904	photosystem II Psb28-2 protein	Elongatus
KO:K08964	methylthioribulose-1-phosphate dehydratase [EC:4.2.1.109]	Elongatus
KO:K08966	2-hydroxy-3-keto-5-methylthiopentenyl-1-phosphate phosphatase [EC:3.1.3.87]	Elongatus
KO:K08994	ion channel-forming bestrophin family protein	Elongatus
KO:K09015	Fe-S cluster assembly protein SufD	Elongatus
KO:K09125	queuosine precursor transporter	Synechococcus
KO:K09181	acetyltransferase	Synechococcus
KO:K09474	acid phosphatase (class A) [EC:3.1.3.2]	Synechococcus
KO:K09777	extracellular matrix regulatory protein A	Elongatus
KO:K09815	zinc transport system substrate-binding protein	Synechococcus
KO:K09816	zinc transport system permease protein	Synechococcus
KO:K09817	zinc transport system ATP-binding protein [EC:7.2.2.20]	Synechococcus
KO:K09818	manganese/iron transport system substrate-binding protein	Elongatus
KO:K09819	manganese/iron transport system permease protein	Elongatus
KO:K09820	manganese/iron transport system ATP-binding protein	Elongatus
KO:K09825	Fur family transcriptional regulator, peroxide stress response regulator	Elongatus
KO:K09836	beta-carotene/zeaxanthin 4-ketolase [EC:1.14.99.63 1.14.99.64]	Synechococcus
KO:K09880	enolase-phosphatase E1 [EC:3.1.3.77]	Elongatus
KO:K10211	4,4'-diaponeurosporenoate glycosyltransferase [EC:2.4.1.-]	Synechococcus
KO:K10212	glycosyl-4,4'-diaponeurosporenoate acyltransferase [EC:2.3.1.-]	Synechococcus
KO:K10255	acyl-lipid omega-6 desaturase (Delta-12 desaturase) [EC:1.14.19.23 1.14.19.45]	Synechococcus
KO:K10536	agmatine deiminase [EC:3.5.3.12]	Elongatus
KO:K10747	DNA ligase 1 [EC:6.5.1.1 6.5.1.6 6.5.1.7]	Synechococcus
KO:K10778	AraC family transcriptional regulator, regulatory protein of adaptative response / methylated-DNA-[protein]-cysteine methyltransferase [EC:2.1.1.63]	Elongatus
KO:K11085	ATP-binding cassette, subfamily B, bacterial MsbA [EC:7.5.2.6]	Synechococcus
KO:K11105	potassium/hydrogen antiporter	Synechococcus
KO:K11327	membrane fusion protein, cation efflux system	Synechococcus
KO:K11328	two-component system, OmpR family, Ni(II)-sensor and/or redox sensor kinase NrsS [EC:2.7.13.3]	Synechococcus
KO:K11332	two-component system, OmpR family, response regulator NblR	Elongatus
KO:K11356	two-component system, sensor histidine kinase and response regulator [EC:2.7.13.3]	Elongatus
KO:K11443	two-component system, cell cycle response regulator DivK	Elongatus
KO:K11520	two-component system, OmpR family, manganese sensing sensor histidine kinase [EC:2.7.13.3]	Elongatus
KO:K11521	two-component system, OmpR family, manganese sensing response regulator	Elongatus
KO:K11522	two-component system, chemotaxis family, response regulator PixG	Elongatus
KO:K11523	two-component system, chemotaxis family, response regulator PixH	Elongatus
KO:K11524	positive phototaxis protein PixI	Elongatus
KO:K11525	methyl-accepting chemotaxis protein PixJ	Elongatus
KO:K11526	two-component system, chemotaxis family, sensor histidine kinase and response regulator PixL	Elongatus
KO:K11601	manganese transport system substrate-binding protein	Synechococcus
KO:K11602	manganese transport system permease protein	Synechococcus
KO:K11603	manganese transport system ATP-binding protein [EC:7.2.2.5]	Synechococcus
KO:K11751	5'-nucleotidase / UDP-sugar diphosphatase [EC:3.1.3.5 3.6.1.45]	Elongatus
KO:K11780	7,8-didemethyl-8-hydroxy-5-deazariboflavin synthase [EC:4.3.1.32]	Elongatus
KO:K11781	5-amino-6-(D-ribitylamino)uracil---L-tyrosine 4-hydroxyphenyl transferase [EC:2.5.1.147]	Elongatus
KO:K11927	ATP-dependent RNA helicase RhlE [EC:3.6.4.13]	Synechococcus
KO:K11952	bicarbonate transport system ATP-binding protein [EC:7.3.2.-]	Elongatus
KO:K11954	neutral amino acid transport system substrate-binding protein	Elongatus
KO:K11955	neutral amino acid transport system permease protein	Elongatus
KO:K11956	neutral amino acid transport system permease protein	Elongatus
KO:K11957	neutral amino acid transport system ATP-binding protein	Elongatus
KO:K11958	neutral amino acid transport system ATP-binding protein	Elongatus
KO:K11959	urea transport system substrate-binding protein	Synechococcus
KO:K11960	urea transport system permease protein	Synechococcus
KO:K11961	urea transport system permease protein	Synechococcus
KO:K11962	urea transport system ATP-binding protein	Synechococcus
KO:K11963	urea transport system ATP-binding protein	Synechococcus
KO:K12251	N-carbamoylputrescine amidase [EC:3.5.1.53]	Elongatus
KO:K12260	sulfiredoxin [EC:1.8.98.2]	Elongatus
KO:K12421	fatty acid CoA ligase FadD9	Synechococcus
KO:K12452	CDP-4-dehydro-6-deoxyglucose reductase, E1 [EC:1.17.1.1]	Synechococcus
KO:K12454	CDP-paratose 2-epimerase [EC:5.1.3.10]	Synechococcus
KO:K12957	alcohol/geraniol dehydrogenase (NADP+) [EC:1.1.1.2 1.1.1.183]	Synechococcus
KO:K13007	Fuc2NAc and GlcNAc transferase [EC:2.4.1.-]	Synechococcus
KO:K13421	uridine monophosphate synthetase [EC:2.4.2.10 4.1.1.23]	Synechococcus
KO:K13444	formylglycine-generating enzyme [EC:1.8.3.7]	Synechococcus
KO:K13628	iron-sulfur cluster assembly protein	Elongatus
KO:K13643	Rrf2 family transcriptional regulator, iron-sulfur cluster assembly transcription factor	Elongatus
KO:K13745	L-2,4-diaminobutyrate decarboxylase [EC:4.1.1.86]	Synechococcus
KO:K14337	alpha-1,6-mannosyltransferase [EC:2.4.1.-]	Synechococcus
KO:K14340	mannosyltransferase [EC:2.4.1.-]	Synechococcus
KO:K14606	lycopene cyclase CruP [EC:5.5.1.19]	Elongatus
KO:K14623	DNA-damage-inducible protein D	Elongatus
KO:K14742	tRNA threonylcarbamoyladenosine biosynthesis protein TsaB	Synechococcus
KO:K15034	ribosome-associated protein	Synechococcus
KO:K15256	tRNA (cmo5U34)-methyltransferase [EC:2.1.1.-]	Synechococcus
KO:K15383	MtN3 and saliva related transmembrane protein	Synechococcus
KO:K15579	nitrate/nitrite transport system ATP-binding protein	Elongatus
KO:K15977	putative oxidoreductase	Synechococcus
KO:K16052	MscS family membrane protein	Synechococcus
KO:K16264	cobalt-zinc-cadmium efflux system protein	Synechococcus
KO:K16291	L,D-transpeptidase ErfK/SrfK	Synechococcus
KO:K16554	polysaccharide biosynthesis transport protein	Synechococcus
KO:K16694	teichuronic acid exporter	Synechococcus
KO:K16703	colanic acid/amylovoran biosynthesis glycosyltransferase [EC:2.4.-.-]	Synechococcus
KO:K16870	N-acetylglucosaminyl-diphospho-decaprenol L-rhamnosyltransferase [EC:2.4.1.289]	Synechococcus
KO:K16881	mannose-1-phosphate guanylyltransferase / phosphomannomutase [EC:2.7.7.13 5.4.2.8]	Elongatus
KO:K16898	ATP-dependent helicase/nuclease subunit A [EC:3.1.-.- 3.6.4.12]	Elongatus
KO:K16915	nickel transport protein	Synechococcus
KO:K17081	prohibitin 2	Synechococcus
KO:K17218	sulfide:quinone oxidoreductase [EC:1.8.5.4]	Synechococcus
KO:K17472	Rrf2 family transcriptional regulator, cysteine metabolism repressor	Elongatus
KO:K17830	digeranylgeranylglycerophospholipid reductase [EC:1.3.1.101 1.3.7.11]	Elongatus
KO:K18199	cyclohexyl-isocyanide hydratase [EC:4.2.1.103]	Elongatus
KO:K18208	renalase [EC:1.6.3.5]	Elongatus
KO:K18234	virginiamycin A acetyltransferase [EC:2.3.1.-]	Elongatus
KO:K18676	glucosamine kinase [EC:2.7.1.8]	Synechococcus
KO:K18829	antitoxin VapB	Synechococcus
KO:K18911	L-histidine Nalpha-methyltransferase [EC:2.1.1.44]	Synechococcus
KO:K18918	RHH-type transcriptional regulator, rel operon repressor / antitoxin RelB	Synechococcus
KO:K18997	chaperone modulatory protein CbpM	Synechococcus
KO:K19156	antitoxin PrlF	Synechococcus
KO:K19789	DNA repair protein RadD	Elongatus
KO:K20276	large repetitive protein	Synechococcus
KO:K20444	O-antigen biosynthesis protein [EC:2.4.1.-]	Synechococcus
KO:K20866	glucose-1-phosphatase [EC:3.1.3.10]	Elongatus
KO:K21020	diguanylate cyclase [EC:2.7.7.65]	Synechococcus
KO:K21023	diguanylate cyclase [EC:2.7.7.65]	Synechococcus
KO:K21071	ATP-dependent phosphofructokinase / diphosphate-dependent phosphofructokinase [EC:2.7.1.11 2.7.1.90]	Elongatus
KO:K21140	[CysO sulfur-carrier protein]-S-L-cysteine hydrolase [EC:3.13.1.6]	Synechococcus
KO:K21344	D-glycero-beta-D-manno-heptose-7-phosphate kinase [EC:2.7.1.167]	Elongatus
KO:K21345	D-glycero-beta-D-manno-heptose 1-phosphate adenylyltransferase [EC:2.7.7.70]	Elongatus
KO:K21498	antitoxin HigA-1	Elongatus
KO:K21639	L-arginine oxidase [EC:1.4.3.25]	Elongatus
KO:K21703	LysR family transcriptional regulator, low CO2-responsive transcriptional regulator	Elongatus
KO:K21903	ArsR family transcriptional regulator, lead/cadmium/zinc/bismuth-responsive transcriptional repressor	Elongatus
KO:K21908	membrane protein HdeD	Synechococcus
KO:K21919	BTB/POZ domain-containing protein KCTD9	Synechococcus
KO:K22044	moderate conductance mechanosensitive channel	Elongatus
KO:K22205	S-adenosyl-L-methionine hydrolase (adenosine-forming) [EC:3.13.1.8]	Elongatus
KO:K22250	poly(3-hydroxyoctanoate) depolymerase [EC:3.1.1.76]	Synechococcus
KO:K22278	peptidoglycan-N-acetylglucosamine deacetylase [EC:3.5.1.104]	Synechococcus
KO:K22450	aralkylamine N-acetyltransferase [EC:2.3.1.87]	Elongatus
KO:K22468	polyphosphate kinase [EC:2.7.4.1]	Synechococcus
KO:K23139	cytochrome P450 family 110 [EC:1.14.-.-]	Elongatus
KO:K23242	manganese efflux pump family protein	Synechococcus
KO:K23753	AMP-polyphosphate phosphotransferase [EC:2.7.4.33]	Elongatus
KO:K23994	solute carrier family 9B (sodium/hydrogen exchanger), member 1/2	Elongatus
KO:K24157	thioredoxin-dependent peroxiredoxin [EC:1.11.1.24]	Synechococcus
KO:K24158	thioredoxin-dependent peroxiredoxin [EC:1.11.1.24]	Elongatus

## Sheet: Supplementary Table S4
Supplementary Table S4: Cyanobacterial strains included in Figure 2 and Supplementary Figure S2
Acaryochloris_marina_MBIC11017_GCF_000018105.1
Acaryochloris_sp._RCC1774_GCF_003231495.1
aff._Roholtiella_sp._LEGE_12411_GCA_015206995.1
Alkalinema_sp._FACHB-956_GCA_014697025.1
Anabaena_sp._FACHB-1237_GCA_014696225.1
Anabaena_sp__90_GCF_000312705
Anabaena_sp__FACHB-1391_GCF_014696755
Anabaena_sp__WA102_GCF_001277295
Anabaenopsis_elenkinii_CCIBt3563_GCA_015245355.1
Aphanizomenon_flos-aquae_FACHB-1287_GCF_014698755
Aphanizomenon_flos-aquae_LD13_GCA_001672165
Aphanizomenon_flos-aquae_NIES-81_GCF_000521175
Aphanizomenon_sp__FACHB-1416_GCF_014698695
Aphanocapsa_feldmannii_277cV_GCA_004768415.1
Arthrospira_maxima_CS-328_GCF_000173555.1
Arthrospira_platensis_C1_GCF_025200965
Arthrospira_platensis_FACHB-439_GCA_014698675.1
Arthrospira_platensis_FACHB-835_GCA_014698815.1
Arthrospira_platensis_FACHB-971_GCA_014698385.1
Arthrospira_platensis_NIES-39_GCF_000210375.1
Arthrospira_platensis_NIES-46_GCF_009176225.1
Arthrospira_platensis_str._Paraca_GCF_000175415.3
Arthrospira_platensis_YZ_GCF_001611905.1
Arthrospira_sp._O9.13F_GCF_003268325.1
Calothrix_desertica_PCC_7102_GCF_007830875.1
Calothrix_parasitica_NIES-267_GCF_002368095.1
Calothrix_sp._336_3_GCF_000734895.2
Calothrix_sp._NIES-3974_GCF_002368395.1
Calothrix_sp._NIES-4071_GCF_002368455.1
Calothrix_sp._NIES-4101_GCA_004296455.1
Calothrix_sp._PCC_6303_GCF_000317435.1
Calothrix_sp._PCC_7507_GCF_000316575.1
Calothrix_sp._SM1_7_51_GCA_012031285.1
Candidatus_Atelocyanobacterium_thalassa_isolate_ALOHA_GCF_000025125.1
Candidatus_Atelocyanobacterium_thalassa_isolate_SIO64986_GCF_000737945.1
Candidatus_Caenarcaniphilales_bacterium_GCA_013216135.1
Candidatus_Gastranaerophilales_bacterium_GCA_012515355.1
Candidatus_Gastranaerophilales_bacterium_HUM_10_GCA_002102745.1
Candidatus_Gastranaerophilales_bacterium_HUM_12_GCA_002102825.1
Candidatus_Gastranaerophilales_bacterium_HUM_15_GCA_002102815.1
Candidatus_Gastranaerophilales_bacterium_HUM_3_GCA_002102975.1
Candidatus_Gastranaerophilales_bacterium_HUM_5_GCA_002103085.1
Candidatus_Gastranaerophilus_sp._ex_Termes_propinquus_GCF_002933735.1
Candidatus_Melainabacteria_bacterium_GCA_003242885.1
Candidatus_Melainabacteria_bacterium_GCA_003258725.1
Candidatus_Melainabacteria_bacterium_GCA_003258785.1
Candidatus_Melainabacteria_bacterium_GCA_003258795.1
Candidatus_Melainabacteria_bacterium_GCA_003963305.1
Candidatus_Melainabacteria_bacterium_GWA2_34_9_GCA_001784535.1
Candidatus_Melainabacteria_bacterium_GWF2_32_7_GCA_001786525.1
Candidatus_Melainabacteria_bacterium_GWF2_37_15_GCA_001784565.1
Candidatus_Melainabacteria_bacterium_MEL.A1_GCA_001765415.1
Candidatus_Melainabacteria_bacterium_RIFCSPLOWO2_02_FULL_35_15_GCA_001784585.1
Candidatus_Melainabacteria_bacterium_RIFOXYA2_FULL_32_9_GCA_001784615.1
Candidatus_Synechococcus_spongiarum_142_GCA_001007625.1
cf._Phormidesmis_sp._LEGE_11477_GCA_015207105.1
Chamaesiphon_minutus_PCC_6605_GCF_000317145.1
Chlorogloea_sp._CCALA_695_GCF_003003885.1
Chlorogloeopsis_fritschii_PCC_6912_GCF_003990575.1
Chondrocystis_sp._NIES-4102_GCF_002368355.1
Chroococcidiopsis_cubana_SAG_39.79_GCF_003991895.1
Chroococcidiopsis_sp._PCC_6712_GCF_012932785.1
Coleofasciculus_chthonoplastes_PCC_7420_GCF_000155555.1
Coleofasciculus_sp._LEGE_07092_GCA_015207375.1
Crinalium_epipsammum_PCC_9333_GCF_000317495.1
Crocosphaera_chwakensis_CCY0110_GCF_000169335.1
Crocosphaera_subtropica_ATCC_51142_GCF_000017845.1
Crocosphaera_watsonii_WH_0003_GCF_000235665.1
Crocosphaera_watsonii_WH_0005_GCF_001050835.1
Crocosphaera_watsonii_WH_0401_GCF_001039615.1
Crocosphaera_watsonii_WH_0402_GCF_001039635.1
Crocosphaera_watsonii_WH_8501_GCF_000167195.1
Crocosphaera_watsonii_WH_8502_GCF_001039555.1
Cyanobacteria_bacterium_CRU_2_1_GCA_012034815.1
Cyanobacteria_bacterium_FACHB-471_GCA_014695345.1
Cyanobacteria_bacterium_FACHB-502_GCA_014695325.1
Cyanobacteria_bacterium_GSL.Bin1_GCA_009909085.1
Cyanobacteria_bacterium_M5B4_GCA_002861535.1
Cyanobacteria_bacterium_PMG_004_GCA_004173145.1
Cyanobacteria_bacterium_QS_4_48_99_GCA_003021505.1
Cyanobacteria_bacterium_QS_8_64_29_GCA_003022125.1
Cyanobacteria_bacterium_UBA11162_GCA_003504865.1
Cyanobacterium_aponinum_0216_GCF_009710015.1
cyanobacterium_endosymbiont_of_Epithemia_turgida_isolate_EtSB_Lake_Yunoko_GCF_000829235.1
cyanobacterium_endosymbiont_of_Rhopalodia_gibberula_GCF_003574135.1
Cyanobacterium_stanieri_PCC_7202_GCF_000317655.1
Cyanobium_gracile_PCC_6307_GCF_000316515.1
Cyanobium_NIES-981_GCF_900088535
Cyanobium_sp._GCA_003249045.1
Cyanobium_sp._NS01_GCF_014280235.1
Cyanobium_sp__PCC_7001_GCF_000155635
Cyanobium_usitatum_str._Tous_GCF_003011885.1
Cyanothece_sp._PCC_7425_GCF_000022045.1
Cyanothece_sp._SIO1E1_GCA_010672835.1
Cylindrospermopsis_raciborskii_CS-505_GCF_001676585
Cylindrospermopsis_raciborskii_ITEP-A1_GCF_001586755
Cylindrospermopsis_raciborskii_MVCC14_GCF_001858125
Cylindrospermum_sp._FACHB-282_GCA_014697195.1
Cylindrospermum_sp._NIES-4074_GCA_003994795.1
Dactylococcopsis_salina_PCC_8305_GCF_000317615.1
Desertifilum_sp._IPPAS_B-1220_GCF_001746915.1
Dolichospermum_compactum_NIES-806_GCF_002368115.1
Dolichospermum_sp__FACHB-1091_GCF_014697585
Dolichospermum_sp__UHCC_0352_GCF_009711925
Euhalothece_natronophila_Z-M001_GCF_007904085.1
Euhalothece_sp._KZN_001_GCA_002900215.1
filamentous_cyanobacterium_LEGE_07170_GCA_015207365.1
filamentous_cyanobacterium_LEGE_11480_GCA_015207035.1
Fischerella_sp._FACHB-380_GCA_014697535.1
Fischerella_sp._NIES-4106_GCF_002368315.1
Geitlerinema_sp._FC_II_GCA_002286845.1
Geitlerinema_sp._PCC_7407_GCF_000317045.1
Geminocystis_herdmanii_PCC_6308_GCF_000332235
Geminocystis_sp._NIES-3708_GCF_001548095.1
Geminocystis_sp__NIES-3709_GCF_001548115
Gloeobacter_kilaueensis_JS1_GCF_000484535.1
Gloeobacter_violaceus_PCC_7421_GCF_000011385.1
Gloeocapsa_sp._PCC_73106_GCF_000332035.1
Gloeocapsa_sp__PCC_7428_GCF_000317555
Gloeocapsopsis_sp._AAB1___1H9_GCF_009728615.1
Gloeomargarita_lithophora_Alchichica-D10_GCF_001870225.1
Gloeothece_citriformis_PCC_7424_GCF_000021825.1
Halomicronema_hongdechloris_C2206_GCF_002075285.3
Halothece_sp._PCC_7418_GCF_000317635.1
Hormoscilla_sp._SP12CHS1_GCA_014324065.1
Hydrococcus_sp._CRU_1_1_GCA_012034135.1
Hydrococcus_sp._CSU_1_8_GCA_012034605.1
Hydrococcus_sp._RU_2_2_GCA_012032735.1
Iningainema_sp._BLCCT55_GCA_014698965.1
Kamptonema_sp._PCC_6506_GCF_000180455.1
Kamptonema_sp._SIO1D9_GCA_010672865.1
Komarekiella_sp.__clone_1__GCA_014831675.1
Leptolyngbya_antarctica_GCA_003241845.1
Leptolyngbya_boryana_IAM_M-101_GCF_002142475.1
Leptolyngbya_sp.__hensonii__GCF_001939115.1
Leptolyngbya_sp._CCY15150_953e7925cd814f54
Leptolyngbya_sp._FACHB-16_GCA_014696095.1
Leptolyngbya_sp._FACHB-261_GCA_014696065.1
Leptolyngbya_sp._FACHB-36_GCA_014695955.1
Leptolyngbya_sp._FACHB-671_GCA_014695745.1
Leptolyngbya_sp._GCA_003249025.1
Leptolyngbya_sp._IPPAS_B-1204_GCA_003724315.1
Leptolyngbya_sp._PCC_7375_GCF_000316115.1
Leptolyngbya_sp._PCC_7376_GCF_000316605.1
Leptolyngbya_sp._SIO1E4_GCA_010672825.2
Leptolyngbya_sp._SIO4C1_GCA_010671975.1
Leptolyngbya_sp._SIO4C5_GCA_010671965.1
Leptolyngbya_sp._SIOISBB_GCA_010671905.1
Leptolyngbyaceae_cyanobacterium_CRU_2_3_GCA_012034795.1
Leptolyngbyaceae_cyanobacterium_CSU_1_4_GCA_012034615.1
Leptolyngbyaceae_cyanobacterium_SM2_5_2_GCA_012031045.1
Limnospira_sp._BM_GCA_014250495.1
Limnothrix_rosea_IAM_M-220_GCF_001904615.1
Limnothrix_sp._FACHB-708_GCA_014698215.1
Lusitaniella_coriacea_LEGE_07157_GCA_015207425.1
Lyngbya_aestuarii_BL_J_GCF_000478195.2
Lyngbya_sp._CCY1209_a9a2ee4593ab2f78
Mastigocoleus_testarum_BC008_GCF_001456025.1
Microcoleus_sp._FACHB-1515_GCA_014696105.1
Microcoleus_sp._FACHB-68_GCA_014695715.1
Microcoleus_sp._FACHB-831_GCA_014695585.1
Microcoleus_sp._FACHB-SPT15_GCA_014849525.1
Microcoleus_sp._PCC_7113_GCF_000317515.1
Microcystis_aeruginosa_BLCCF158_GCF_014218765.1
Microcystis_aeruginosa_KLA2_GCF_008257445
Microcystis_aeruginosa_NIES-2481_GCF_001704955
Microcystis_aeruginosa_PCC_7005_GCF_000599945
Microcystis_aeruginosa_PCC_7806SL_GCF_002095975
Microcystis_panniformis_FACHB-1757_GCF_001264245
Microcystis_sp__0824_GCF_003112475
Microcystis_sp__MC19_GCF_003019735
Moorea_producens_PAL-8-15-08-1_GCF_001767235.1
Moorea_sp._SIO2B7_GCA_010672555.1
Moorea_sp._SIO3C2_GCA_010692465.1
Nodosilinea_sp._LEGE_06152_GCA_015207525.1
Nodosilinea_sp._LEGE_07088_GCA_015207395.1
Nodosilinea_sp._LEGE_07298_GCA_015207265.1
Nodosilinea_sp._P-1105_GCF_012911975.1
Nostoc_paludosum_FACHB-159_GCF_014698835
Nostoc_sp._CENA543_GCF_002896875.1
Nostoc_sp._PCC_7524_GCF_000316645.1
Nostoc_sp__PCC_7107_GCF_000316625
Nostoc_sp__PCC_7120_GCF_000009705
Nostoc_sphaeroides_CCNUC1_GCA_009372195.1
Nostoc_sphaeroides_Kutzing_En_GCF_003443655
Nostocaceae_cyanobacterium_GCA_013821625.1
Okeania_sp._SIO1I7_GCA_010672585.1
Oscillatoria_acuminata_PCC_6304_GCF_000317105.1
Oscillatoria_nigro-viridis_PCC_7112_GCF_000317475.1
Oscillatoria_sp._FACHB-1406_GCA_014698145.1
Oscillatoria_sp._FACHB-1407_GCA_014697545.1
Oscillatoria_sp._SIO1A7_GCA_010672965.1
Oscillatoriales_cyanobacterium_C42_A2020_001_GCF_000309945.1
Oscillatoriales_cyanobacterium_LEGE_11467_GCA_015207075.1
Oscillatoriales_cyanobacterium_SM2_2_1_GCA_012031145.1
Oxynema_sp._AP17_GCF_012295525.1
Phormidesmis_priestleyi_ULC007_GCF_003003695.1
Phormidium_sp._CCY1219_a10f3efcff4a5351
Phormidium_sp._FACHB-592_GCA_014695795.1
Phormidium_sp._LEGE_05292_GCA_015207735.1
Phormidium_tenue_FACHB-886_GCA_014764505.1
Phormidium_tenue_NIES-30_GCF_001904775.1
Planktothricoides_sp._FACHB-1261_GCA_014698535.1
Planktothricoides_sp__FACHB-1370_GCF_014698175
Planktothricoides_sp_SR001_GCF_001276715
Planktothrix_agardhii_NIES-204_GCA_003609755
Planktothrix_agardhii_NIVA-CYA_1268_GCF_000710505
Planktothrix_prolifica_NIVA-CYA_406_GCF_000464765
Planktothrix_rubescens_NIVA-CYA_18_GCA_900009275.2
Planktothrix_rubescens_NIVA-CYA_407_GCF_000464785
Planktothrix_sp._FACHB-1375_GCA_014696265.1
Planktothrix_sp__PCC_11201_GCF_900009135
Plectonema_cf._radiosum_LEGE_06105_GCA_015207665.1
Pleurocapsa_sp._CRU_1_2_GCA_012033675.1
Pleurocapsa_sp._PCC_7327_GCF_000317025.1
Pleurocapsa_sp__PCC_7319_GCF_000332195
Pleurocapsales_cyanobacterium_LEGE_06147_GCA_015207585.1
Pleurocapsales_cyanobacterium_LEGE_10410_GCA_015207195.1
Prochlorococcus_marinus_NATL2A_GCF_000012465
Prochlorococcus_marinus_str._MIT_1323_GCF_001632025.1
Prochlorococcus_marinus_str._SB_GCF_000760115.1
Prochlorococcus_marinus_str__AS9601_GCF_000015645
Prochlorococcus_marinus_str__CCMP1986_GCF_000011465
Prochlorococcus_marinus_str__MIT_9211_GCF_000018585
Prochlorococcus_marinus_str__MIT_9215_GCF_000018065
Prochlorococcus_marinus_str__MIT_9301_GCF_000015965
Prochlorococcus_marinus_str__MIT_9302_GCF_000759975
Prochlorococcus_marinus_str__MIT_9303_GCF_000015705
Prochlorococcus_marinus_str__MIT_9312_GCF_000012645
Prochlorococcus_marinus_str__MIT_9313_GCF_000011485
Prochlorococcus_marinus_str__MIT_9515_GCF_000015665
Prochlorococcus_marinus_str__NATL1A_GCF_000015685
Prochlorococcus_MIT_0604_GCF_000757845
Prochlorococcus_RS50_GCF_001989415
Prochlorococcus_sp__MIT_0801_GCF_000757865
Prochlorococcus_sp__MIT_1306_GCF_001631985
Prochlorococcus_sp__P1363_GCF_012933595
Prochlorococcus_sp__RS01_GCF_001989435
Prochlorococcus_sp__RS04_GCF_001989455
Prochlorococcus_sp__SS52_GCF_000760375
Prochloron_sp._SP5CPC1_GCA_014323965.1
Prochlorothrix_hollandica_PCC_9006___CALU_1027_GCF_000341585.2
Pseudanabaena_sp._ABRG5-3_GCF_003967015.1
Pseudanabaena_sp._FACHB-2040_GCA_014696715.1
Pseudanabaena_sp._PCC_7367_GCF_000317065.1
Pseudanabaena_sp__FACHB-723_GCF_014696385
Pseudanabaena_sp__PCC_6802_GCF_000332175
Richelia_intracellularis_GCF_000613065.1
Richelia_intracellularis_HH01_GCF_000350105.1
Richelia_intracellularis_HM01_GCF_000350125.1
Richelia_sinica_FACHB-800_GCA_014698825.1
Richelia_sp._SL_2_1_GCA_012033205.1
Rippkaea_orientalis_PCC_8801_GCF_000021805.1
Romeria_aff._gracilis_LEGE_07310_GCA_015207255.1
Roseofilum_reptotaenium_AO1-A_GCA_001890975.1
Rubidibacter_lacunae_KORDI_51-2_GCF_000473895.1
Scytonema_hofmannii_PCC_7110_GCF_000346485.2
Scytonema_tolypothrichoides_VB-61278_GCF_000828085.3
Snowella_sp._GCA_003249095.1
Sphaerospermopsis_sp._LEGE_00249_GCF_014299995.1
Spirulina_sp._CCY15215_84eac1c87f91d783
Spirulina_sp._SIO3F2_GCA_010672165.1
Stanieria_sp._NIES-3757_GCF_002355455.1
Symploca_sp._SIO1C2_GCA_010672925.1
Symploca_sp._SIO2B6_GCA_010672535.1
Symploca_sp._SIO2E9_GCA_010692645.1
Symploca_sp._SIO3E6_GCA_010672185.1
Synechococcaceae_cyanobacterium_SM2_3_2_GCA_012031565.1
Synechococcales_cyanobacterium_RM1_1_8_GCA_012032745.1
Synechococcus_Alchichica_8F6_GCF_002252665
Synechococcus_Atexcac_6H9_Ga0078145
Synechococcus_CC9311_GCF_000014585
Synechococcus_CC9605_GCF_000012625
Synechococcus_CC9902_GCF_000012505
Synechococcus_Constance_BO8801_GCF_002252675
Synechococcus_elongatus_FACHB-1061_GCF_014698895
Synechococcus_elongatus_FACHB-242_GCF_014698415
Synechococcus_elongatus_PCC_7942___FACHB-805_GCF_000012525.1
Synechococcus_Huapia_1G10_GCF_002252625
Synechococcus_JA-3-3Ab_GCF_000013205
Synechococcus_KORDI-49_GCF_000737575
Synechococcus_KORDI-52_GCF_000737595
Synechococcus_lacustris_Tous_GCF_003011125
Synechococcus_Maggiore_4A10_Ga0078148
Synechococcus_Mondsee_MW101C3_GCF_002252635
Synechococcus_PCC_6301_GCF_022984195
Synechococcus_PCC_7003_GCF_001693255
Synechococcus_PCC_8807_GCF_001693295
Synechococcus_sp._7002_GCF_900177825.1
Synechococcus_sp._A18-25c_GCF_014280035.1
Synechococcus_sp._BIOS-E4-1_GCF_014279995.1
Synechococcus_sp._BMK-MC-1_GCF_014279955.1
Synechococcus_sp._CB0101_GCF_000179235.2
Synechococcus_sp._GFB01_GCF_001039265.1
Synechococcus_sp._JA-2-3B_a2-13_GCF_000013225.1
Synechococcus_sp._KORDI-100_GCF_000737535.1
Synechococcus_sp._LTW-R_GCF_014217875.1
Synechococcus_sp._MEDNS5_GCF_014279875.1
Synechococcus_sp._NIES-970_GCF_002356215.1
Synechococcus_sp._PCC_6312_GCF_000316685.1
Synechococcus_sp._PCC_7117_GCF_001693275.1
Synechococcus_sp._PCC_73109_GCF_001521855.1
Synechococcus_sp._PCC_7502_GCF_000317085.1
Synechococcus_sp._PROS-7-1_GCF_014279795.1
Synechococcus_sp._RCC307_GCF_000063525.1
Synechococcus_sp._RS9902_GCF_014279635.1
Synechococcus_sp._RS9916_GCF_000153825.1
Synechococcus_sp._RSCCF101_GCF_008807075.1
Synechococcus_sp._WH_7805_GCF_000153285.1
Synechococcus_sp._WH_8020_GCF_001040845.1
Synechococcus_sp__60AY4M2_GCF_002760375
Synechococcus_sp__63AY4M1_GCF_002760395
Synechococcus_sp__63AY4M2_GCF_002760475
Synechococcus_sp__65AY640_GCF_002760445
Synechococcus_sp__65AY6A5_GCF_002760415
Synechococcus_sp__65AY6Li_GCF_002760345
Synechococcus_sp__BDU_130192_GCF_002721235
Synechococcus_sp__BL107_GCF_000153805
Synechococcus_sp__BS55D_GCF_004332415
Synechococcus_sp__BS56D_GCF_004332405
Synechococcus_sp__CC9616_GCF_000515235
Synechococcus_sp__FACHB-909_GCF_014698945
Synechococcus_sp__GEYO_GCF_900473955
Synechococcus_sp__HB1133_GCF_011365345
Synechococcus_sp__MIT_S9504_GCF_001632105
Synechococcus_sp__MIT_S9508_GCF_001632165
Synechococcus_sp__MIT_S9509_GCF_001631935
Synechococcus_sp__N26_GCF_900473975
Synechococcus_sp__NKBG042902_GCF_000715475
Synechococcus_sp__NKBG15041c_GCF_000485815
Synechococcus_sp__OG1_GCF_900177365
Synechococcus_sp__PCC_11901_GCF_005577135
Synechococcus_sp__PCC_7335_GCF_000155595
Synechococcus_sp__PCC_7336_GCF_000332275
Synechococcus_sp__RS9917_GCF_000153065
Synechococcus_sp__UW105_GCF_900473935
Synechococcus_sp__UW140_GCF_900474295
Synechococcus_sp__UW179A_GCF_900473965
Synechococcus_sp__UW69_GCF_900474185
Synechococcus_sp__UW86_GCF_900474085
Synechococcus_sp__WH_5701_GCF_000153045
Synechococcus_sp__WH_8016_GCF_000230675
Synechococcus_sp__XM-24_GCA_003149585
Synechococcus_sp__YX04-3_GCA_003712165
Synechococcus_sp_A15-44_GCF_014280115
Synechococcus_sp_CCAP_1479_10_GCF_019038515
Synechococcus_sp_CCAP_1479_13_GCF_019038475
Synechococcus_sp_CCAP_1479_9_GCF_019038535
Synechococcus_sp_CCY_0621_GCF_019038465
Synechococcus_sp_CCY_9618_GCF_019038415
Synechococcus_sp_NOUM97013_GCF_014279815
Synechococcus_sp_SYN20_GCF_014279555
Synechococcus_SynAce01_GCF_001885215
Synechococcus_UTEX_2973_GCF_000817325
Synechococcus_WH_7803_GCF_000063505
Synechococcus_WH_8101_GCF_004209775
Synechococcus_WH_8102_GCF_000195975
Synechococcus_WH_8103_GCF_001182765
Synechococcus_WH_8109_GCF_000161795
Synechocystis_sp._FACHB-383_GCA_014698605.1
Synechocystis_sp__FACHB-929_GCF_014698625
Synechocystis_sp__PCC_6714_GCF_000478825
Synechocystis_sp__PCC_6803_GCF_000009725
Synechocystis_sp_CACIAM_05_GCF_010222815
Thermoleptolyngbya_sp._PKUAC-SCTA183_GCF_013177315.1
Thermosynechococcus_elongatus_BP-1_GCF_000011345
Thermosynechococcus_sp__NK55a_GCF_000505665
Thermosynechococcus_vulcanus_NIES-2134_GCF_003990665.1
Tolypothrix_sp._NIES-4075_GCF_002218085.1
Trichocoleus_sp._FACHB-262_GCA_014696035.1
Vulcanococcus_limneticus_Candia_3B3_GCF_024346195
Vulcanococcus_limneticus_LL_GCF_002252705
Xenococcus_sp._PCC_7305_GCF_000332055.1
